# Supplementary material for: Coordinated Cellular Neighborhoods Orchestrate Antitumoral Immunity at the Colorectal Cancer Invasive Front
Source: Cell. 2020 Sep 3;182(5):1341–1359.e19. doi: 10.1016/j.cell.2020.07.005 (PMC7479520; doi:10.1016/j.cell.2020.07.005)
Supplement: Table S1. CRC Patient Characteristics, Antibodies, CODEX Oligonucleotides, CODEX Multi-Cycle Panels, Multi-tumor TMA, and Cell Types, Related to Figures 1, 2, 3, S2, and S3 and Data S1 and S2 — (A) CRC patient characteristics. (B) Antibodies, clones, manufacturers and corresponding CODEX oligonucleotides. (C) Sequences of CODEX oligonucleotides. (D) CODEX multi-cycle panels. (E) Tissue composition of the multi-tumor TMA. (F) Cell types per patient. [file mmc2.xlsx]

## Sheet: A. Patient_data_TMA_annotations
Patient	Group	TMA spot	LA	Diffuse	LA	Diffuse	Klintrup_Makinen	CLR_Graham_Appelman	Sex	Age	Full_Histology	Full_Tumor_Location	Simple_Tumor_Location	PreOP_Therapy	PostOP_Therapy	pT	pN	pM	p_TNM	cM	cp_TNM_Simple	G	L	V	OS	OS_Censor	DFS	DFS_Censor	Nbr_Buds_ITBCC	Budding grade	MLH1	PMS2	MSH6	MSH2	MSI_IHC	MSI_PCR
1	1	1,2	1	1	1	1	2	2	Female	76.1041	Adenocarcinoma	Rectum	Rectum	0	0	3	1c		3B	0	3	2	1	0	71.3346	0	71.3346	0	25	3	1	1	1	1	MSS	0
2	2	3,4		2		2	2	0	Female	85.2932	Adenocarcinoma	Ascendens	Right	0	0	3	1b		3B	0	3	2	1	0	137.64	0	137.64	1	8	2	1	1	1	1	MSS	0
3	2	5,6		2		2	2	0	Male	56.0137	Adenocarcinoma	Descendens	Left	0	0	3	1b		3B	0	3	2	1	1	0.394477	1	0.394477	0	5	2	1	1	1	1	MSS	0
4	2	7,8		2		2	2	0	Male	82.3562	Adenocarcinoma	Sigma	Left	0	0	3	1a		3B	0	3	2	1	1	0.52597	1	0.52597	0	0	1	1	0	1	1	MSI	0
5	2	9,10		2		2	2	0	Female	78.3808	Adenocarcinoma	Transversum	Right	0	0	3	1a		3B	0	3	2	1	0	43.4583	1	43.4583	0	12	3	1	1	1	1	MSS	0
6	1	11,12	1	1	1	1	1	2	Male	51.1671	Mucinous	Ascendens	Right	0	1	3	1b		3B	0	3	3	1	0	125.542	0	125.542	0	7	2	1	1	1	1	MSS	0
7	2	13,14		2		2	2	0	Male	70.5808	Adenocarcinoma	Ascendens	Right	0	0	3	1c		3B	0	3	2	1	0	68.1788	0	68.1788	1	6	2	1	1	1	1	MSS	0
8	2	15,16		2		2	2	0	Male	30.3726	Adenocarcinoma	Rectum	Rectum	0	1	3	2a		3B	1	4	2	1	0	21.236	1	21.236	1	21	3	1	1	1	1	MSS	0
9	2	17,18		2		2	2	0	Female	74.2904	Adenocarcinoma	Cecum	Right	0	0	4a	1b		3B	0	3	3	1	1	12.7876	1	12.7876	1	5	2	0	0	1	1	MSI	1
10	1	19,20	1	1	1	1	2	2	Male	61.6849	Adenocarcinoma	Rectum	Rectum	0	1	2	1b		3A	0	3	2			124.096	0	124.096	0	6	2	1	1	1	1	MSS	0
11	1	21,22	2		1	1	1	2	Female	87.8	Adenocarcinoma	Descendens	Left	0	0	3	2a		3B	0	3	2	1	1	70.1183	0	70.1183	0	8	2	1	1	1	1	MSS	0
12	1	23,24	1	1	1	1	2	2	Female	75.8685	Adenocarcinoma	Sigma	Left	0	0	3	2b		3C	0	3	2	1	0	105.161	0	105.161	0	16	3	1	1	1	1	MSS	0
13	1	25,26	1	1	1	1	2	2	Female	55.3534	Mucinous	Cecum	Right	0	1	3	1b		3B	0	3	3	1	0	42.9652	0	42.9652	0	3	1	1	nd	nd	nd	MSS	0
14	2	27,28		2		2	3	0	Male	56.6329	Adenocarcinoma	Cecum	Right	0	0	3	2b	1	4	1	4	3	1	1	13.2479	0	13.2479	0	13	3	1	1	1	1	MSS	0
15	2	29,30		2		2	2	0	Female	66.0055	Adenocarcinoma	Sigma	Left	0	0	3	2b	1	4	1	4	2			0.295858	1	0.295858	0	4	1	1	nd	nd	nd	MSS
16	2	31,32		2		2	2	0	Female	77.2411	Adenocarcinoma	Cecum	Right	0	1	2	1b		3A	0	3	2	1	1	124.622	0	124.622	0	11	3	1	1	1	1	MSS	0
17	1	33,34	1	1	1	1	1	2	Male	63.1562	Mucinous	Cecum	Right	0	1	3	1b		3B	0	3	3	1	0	138.034	0	138.034	0	9	2	1	1	1	1	MSS	0
18	2	35,36	1	1		2	2	0	Male	60.7753	Adenocarcinoma	Sigma	Left	0	1	4	2b	1	4	0	4	3	1	1	11.9329	1	10.5523	1	10	3	nd	nd	nd	nd	nd
19	1	37,38	2		1	1	1	2	Male	76.8849	Mucinous	Cecum	Right	0	0	3	1c		3B	0	3	3	0	0	17.7186	1	17.7186	0	0	1	1	nd	nd	nd	MSS
20	1	39,40	1	1	1	1	1	2	Male	64.0932	Adenocarcinoma	Sigma	Left	0	0	3	0	1	4	1	4	3	1	1	112.393	0	0.0986193	1	2	1	1	nd	nd	nd	MSS
21	1	41,42	1	1	1	1	2	2	Female	56.2219	Adenocarcinoma	Sigma	Left	0		4a	1a		3B		3	2	1	0	41.148	0	41.148	0	7	2	1	1	1	1	MSS
22	2	43,44		2		2	2	0	Female	89.5288	Adenocarcinoma	Descendens	Left	0		4	2a		3C		3	2	0	0	37.9	1	0	1	6	2	1	nd	nd	nd	MSS
23	2	45,46		2		2	2	0	Male	29.8712	Adenocarcinoma	Cecum	Right	0		3	1b		3B		3	2	1	0	35.574	0	35.574	0	12	3	1	1	0	0	MSI
24	1	47,48	1	1	1	1	1	2	Female	50.9753	Mucinous	Cecum	Right	0		3	1a		3B		3	3	1	1	32.721	0	32.721	0	2	1	1	1	1	1	MSS
25	2	49,50		2		2	2	0	Female	88.4192	Adenocarcinoma	Rectum	Rectum	0		3	1a		3B		3	2	1	1	31.148	1	31.148	1	6	2	1	1	1	1	MSS
26	2	51,52		2		2	2	0	Female	80.5205	Adenocarcinoma	Rectum	Rectum	0		3	2b		3C	0	3	2	1	1	0.558843	1	0.558843	0	3	1	1	1	1	1	MSS
27	2	53,54		2		2	2	0	Male	81.2	Adenocarcinoma	Sigma	Left	0		4a	1b		3B	0	3	2	1	0	1.28205	1	1.28205	0	5	2	1	1	1	1	MSS
28	1	55,56	1	1	1	1	1	2	Female	85.2493	Adenocarcinoma	Rectum	Rectum	0		4a	1b		3B	0	3	2	1	1	49.1782	0	49.1782	0	11	3	1	1	1	1	MSS
29	1	57,58	1	1	1	1	2	2	Female	58.3397	Adenocarcinoma	Cecum	Right	0		3	2a		3B	0	3	3	1	0	46.5155	0	46.5155	0	3	1	1	1	1	1	MSS
30	2	59,60		2		2	2	0	Male	65.8247	Mucinous	Sigma	Left	0		3	1b		3B	0	3		1	1	19.0335	1	16.0092	1	11	3	1	1	1	1	MSS
31	2	61,62		2		2	2	0	Male	86.44	Mucinous	Ascendens	Right	0		3	1a		3B	0	3	1	1	1	10.355	1	10.355	0	3	1	0	0	1	1	MSI
32	1	63,64	1	1	1	1	2	2	Female	59.674	Adenocarcinoma	Sigma	Left	0		4	2b	1	4	0	4	2	1	1	11.2755	1	0	1	6	2	1	1	1	1	MSS
33	1	65,66	1	1	1	1	1	2	Female	79.4932	Adenocarcinoma	Sigma	Left	0		4a	0	1	4		4		0	1	16.2	1	16.2	0	3	1	1	1	1	1	MSS
34	1	67,68	1	1	1	1	2	2	Male	68.05	Adenocarcinoma	Descendens	Left	0		4a	0	1	4		4	2	1	0	18.5404	0	18.5404	1	5	2	1	1	1	1	MSS
35	1	69,70	1	1	1	1	1	2	Male	68.66	Adenocarcinoma	Descendens	Left	0		4	2b		3C	0	3		1	1	40.4997	1	40.4997	0	3	1	1	1	1	1	MSS
			TMA A (Original)		TMA B (Copy)																					17		11
	Group 1: Crohn's like reaction (CLR)
	Group 2: diffuse inflammatory infiltration (DII)

## Sheet: B. CODEX_antibodies
Antigen	Clone(s)	Manufacturer	Catalog No.	CODEX oligo	Working dilution	Exposure time
a-SMA	polyclonal	Abcam	ab5694	69	1:200	1/4s
b-catenin	polyclonal	Novus Biologicals	AF1329	51	1:25	1/2s
BCL-2	124	Cell Marque	custom	41	1:50	1/2s
CD11b	EPR1344	Abcam	ab216445	28	1:25	1/2s
CD11c	EP1347Y	Abcam	ab216655	49	1:50	1/2s
CD134 (OX40)	Ber-ACT35	Biolegend	350002	71	1:100	1/2s
CD138	B-A38	Thermo Fisher Scientific	MA1-10091	76	1:100	1/8.5s
CD15	MMA	BD Biosciences	559045	14	1:200	1/8.5s
CD163	EDHu-1	Novus Biologicals	NB110-40686	45	1:50	1/2s
CD194 (CCR4)	L291H4	Biolegend	359402	55	1:25	1/2s
CD2	RPA-2.10	Biolegend	300202	25	1:25	1/2s
CD20	rIGEL/773	Novus Biologicals	NBP2-54591	48	1:200	1/4s
CD21	Bu32	Biolegend	354902	21	1:50	1/2s
CD223 (LAG3)	D2G4O	Cell Signaling Technology	custom	42	1:25	1/2s
CD25	4C9	Cell Marque	custom	24	1:100	1/2s
CD274 (PD-L1)	E1L3N	Cell Signaling Technology	custom	11	1:50	1/2s
CD278 (ICOS)	D1K2T	Cell Signaling Technology	custom	74	1:100	1/4s
CD279 (PD-1)	D4W2J	Cell Signaling Technology	custom	23	1:50	1/2s
CD3	MRQ-39	Cell Marque	custom	77	1:100	1/2s
CD30	BerH2	Cell Marque	custom	57	1:25	1/2s
CD31	C31.3 + C31.7 + C31.10	Novus Biologicals	NBP2-47785	68	1:200	1/5s
CD34	QBEnd/10	Novus Biologicals	NBP2-34713	38	1:100	1/2s
CD38	EPR4106	Abcam	ab176886	66	1:100	1/2s
CD4	EPR6855	Abcam	ab181724	20	1:100	1/2s
CD44	IM-7	Biolegend	103002	44	1:25	1/2s
CD45	2B11 + PD7/26	Novus Biologicals	NBP2-34528	56	1:100	1/4s
CD45RA	HI100	BD Biosciences	555486	72	1:50	1/2s
CD45RO	UCH-L1	Santa Cruz Biotechnology	sc-1183	2	1:25	1/2s
CD5	UCHT2	BD Biosciences	555350	75	1:25	1/2s
CD56	MRQ-42	Cell Marque	custom	29	1:50	1/2s
CD57	HCD57	Biolegend	322325	30	1:200	1/2s
CD68	KP-1	Biolegend	916104	70	1:200	1/3s
CD68	D4B9C	Cell Signaling Technology	custom	5	1:100	1/2s
CD7	MRQ-56	Cell Marque	custom	63	1:100	1/4s
CD71	MRQ-48	Cell Marque	custom	3	1:100	1/2s
CD79a	JBC117	Cell Marque	custom	46	1:25	1/2s
CD8	C8/144B	Cell Marque	custom	8	1:50	1/2s
CDX2	CDX2/1690	Novus Biologicals	NBP2-54472	53	1:25	1/2s
Chromogranin A	LK2H10 + PHE5 + CGA/414	Novus	NBP2-34674	43	1:400	1/4s
Collagen IV	polyclonal	Abcam	ab6586	33	1:100	1/4s
Cytokeratin 7	OV-TL12/30	Novus	NBP2-47940	3	1:200	1/4s
EGFR	D38B1	Cell Signaling Technology	custom	58	1:25	1/2s
EpCAM	BerEp4	Cell Marque	custom	70	1:25	1/2s
FoxP3	236A/E7	Invitrogen	14-4777-80	61	1:100	1/2s
GATA3	L50-823	Cell Marque	custom	60	1:100	1/2s
GFAP	2.2B10	Thermo Fisher Scientific	13-0300	46	1:25	1/2s
Granzyme B	EPR20129-217	Abcam	ab219803	81	1:200	1/4s
Hep-Par-1	OCH1E5	Santa Cruz Biotechnology	sc-58693	28	1:100	1/2s
HLA-DR	EPR3692	Abcam	ab215985	65	1:100	1/4s
IDO-1	D5J4E	Cell Signaling Technology	custom	59	1:25	1/2s
IRF4	IRF4.3E4	Biolegend	646402	51	1:25	1/2s
Ki-67	B56	BD Biosciences	556003	6	1:100	1/8.5s
Melan-A	A103 + M2-7C10 + M2-9E3	Novus Biologicals	NBP2-34546	44	1:50	1/2s
MMP12	polyclonal	Abcam	ab137444	80	1:200	1/4s
MMP9	L51/82	Biolegend	819701	62	1:400	1/4s
MUC-1 (EMA)	955	NSJ Bioreagents	V2372SAF	15	1:100	1/4s
Na-K-ATPase	EP1845Y	Abcam	ab167390	36	1:100	1/4s
p53	D07	Cell Marque	custom	52	1:25	1/2s
Pan-Cytokeratin	C11	Biolegend	628602	67	1:200	1/8.5s
PAX5	D7H5X	Cell Signaling Technology	custom	42	1:25	1/2s
Podoplanin	D2-40	Biolegend	916606	32	1:200	1/4s
Synaptophysin	7H12	Novus	NBP1-47483	26	1:100	1/4s
T-bet	D6N8B	Cell Signaling Technology	custom	5	1:100	1/2s
Vimentin	RV202	BD Biosciences	550513	7	1:200	1/2s
VISTA	D1L2G	Cell Signaling Technology	custom	79	1:50 / 1:100	1/2s

## Sheet: C. CODEX_oligonucleotides
Oligo No.	Antibody oligo sequence (5'-3')		Fluorescent oligonucleotide sequences (5'-3')			Blocking component 4 (BC4) oligos (5'-3')
2	/mal/ATGGTTTAGGACTAC	/5Alex488N/GTAGTCCTAAACCAT	/5ATTO550N/GTAGTCCTAAACCAT			GTAGTCCTAAACCAT
3	/mal/TACTCCTCGCCG	/5Alex488N/CGGCGAGGAGTA	/5ATTO550N/CGGCGAGGAGTA	/5Alex647N/CGGCGAGGAGTA		CGGCGAGGAGTA
5	/mal/TCTCCCATTAGTCGG	/5Alex488N/CCGACTAATGGGAGA	/5ATTO550N/CCGACTAATGGGAGA			CCGACTAATGGGAGA
6	/mal/TGGATGTGTTACGAT	/5Alex488N/ATCGTAACACATCCA	/5ATTO550N/ATCGTAACACATCCA	/5Alex647N/ATCGTAACACATCCA		ATCGTAACACATCCA
7	/mal/CGCTAAGATATTCTAAG	/5Alex488N/CTTAGAATATCTTAGCG	/5ATTO550N/CTTAGAATATCTTAGCG			CTTAGAATATCTTAGCG
8	/mal/CGCAGATGAATATTC	/5Alex488N/GAATATTCATCTGCG	/5ATTO550N/GAATATTCATCTGCG	/5Alex647N/GAATATTCATCTGCG		GAATATTCATCTGCG
11	/mal/GGGTTATACACTCGT	/5Alex488N/ACGAGTGTATAACCC	/5ATTO550N/ACGAGTGTATAACCC			ACGAGTGTATAACCC
14	/mal/AGATTCAGTCTCTCG	/5Alex488N/CGAGAGACTGAATCT	/5ATTO550N/CGAGAGACTGAATCT			CGAGAGACTGAATCT
15	/mal/CTGTAATAGGCACTA	/5Alex488N/TAGTGCCTATTACAG	/5ATTO550N/TAGTGCCTATTACAG	/5Alex647N/TAGTGCCTATTACAG		TAGTGCCTATTACAG
20	/mal/ATGTAGGATGGTCTC		/5ATTO550N/GAGACCATCCTACAT	/5Alex647N/GAGACCATCCTACAT		GAGACCATCCTACAT
21	/mal/CGTGCCGTTTCAC	/5Alex488N/GTGAAACGGCACG	/5ATTO550N/GTGAAACGGCACG	/5Alex647N/GTGAAACGGCACG		GTGAAACGGCACG
23	/mal/GGTTTCCTCAGACAC	/5Alex488N/GTGTCTGAGGAAACC	/5ATTO550N/GTGTCTGAGGAAACC	/5Alex647N/GTGTCTGAGGAAACC		GTGTCTGAGGAAACC
24	/mal/ATAAGGGCTCATTGT	/5Alex488N/ACAATGAGCCCTTAT	/5ATTO550N/ACAATGAGCCCTTAT	/5Alex647N/ACAATGAGCCCTTAT		ACAATGAGCCCTTAT
25	/mal/GCACGCCCTTTTA		/5ATTO550N/TAAAAGGGCGTGC	/5Alex647N/TAAAAGGGCGTGC		TAAAAGGGCGTGC
26	/mal/CACTTGTCTAACCAA	/5Alex488N/TTGGTTAGACAAGTG	/5ATTO550N/TTGGTTAGACAAGTG	/5Alex647N/TTGGTTAGACAAGTG		TTGGTTAGACAAGTG
28	/mal/TGGTCCACTAACGTA	/5Alex488N/TACGTTAGTGGACCA	/5ATTO550N/TACGTTAGTGGACCA	/5Alex647N/TACGTTAGTGGACCA		TACGTTAGTGGACCA
29	/mal/ATAGGGCATTTGAAG	/5Alex488N/CTTCAAATGCCCTAT	/5ATTO550N/CTTCAAATGCCCTAT	/5Alex647N/CTTCAAATGCCCTAT		CTTCAAATGCCCTAT
30	/mal/CACATGAGCGAATCA		/5ATTO550N/TGATTCGCTCATGTG	/5Alex647N/TGATTCGCTCATGTG		TGATTCGCTCATGTG
32	/mal/TACCAAATCCTGATG	/5Alex488N/CATCAGGATTTGGTA	/5ATTO550N/CATCAGGATTTGGTA	/5Alex647N/CATCAGGATTTGGTA		CATCAGGATTTGGTA
33	/mal/TTATCATGAGGAGCG	/5Alex488N/CGCTCCTCATGATAA		/5Alex647N/CGCTCCTCATGATAA		CGCTCCTCATGATAA
36	/mal/ACCTACACAATGCTA	/5Alex488N/TAGCATTGTGTAGGT	/5ATTO550N/TAGCATTGTGTAGGT			TAGCATTGTGTAGGT
38	/mal/GCGTCTACTTATAAG	/5Alex488N/CTTATAAGTAGACGC	/5ATTO550N/CTTATAAGTAGACGC			CTTATAAGTAGACGC
41	/mal/TGTATGAGTAGTAATCT	/5Alex488N/AGATTACTACTCATACA	/5ATTO550N/AGATTACTACTCATACA	/5Alex647N/AGATTACTACTCATACA		AGATTACTACTCATACA
42	/mal/TCTAAGTCAGAGAGC		/5ATTO550N/GCTCTCTGACTTAGA	/5Alex647N/GCTCTCTGACTTAGA		GCTCTCTGACTTAGA
43	/mal/GACATTATCCGTGAT	/5Alex488N/ATCACGGATAATGTC	/5ATTO550N/ATCACGGATAATGTC	/5Alex647N/ATCACGGATAATGTC		ATCACGGATAATGTC
44	/mal/TCACTACTATTAGTACT	/5Alex488N/AGTACTAATAGTAGTGA	/5ATTO550N/AGTACTAATAGTAGTGA			AGTACTAATAGTAGTGA
45	/mal/GCCAGAATGCCA		/5ATTO550N/TGGCATTCTGGC	/5Alex647N/TGGCATTCTGGC		TGGCATTCTGGC
46	/mal/GACTCGAACCTGAG	/5Alex488N/CTCAGGTTCGAGTC		/5Alex647N/CTCAGGTTCGAGTC		CTCAGGTTCGAGTC
48	/mal/GCACGGCAAAGTG	/5Alex488N/CACTTTGCCGTGC	/5ATTO550N/CACTTTGCCGTGC	/5Alex647N/CACTTTGCCGTGC		CACTTTGCCGTGC
49	/mal/ATAACGCCTCGTATC	/5Alex488N/GATACGAGGCGTTAT	/5ATTO550N/GATACGAGGCGTTAT			GATACGAGGCGTTAT
51	/mal/CGTGCGGGAAAAT	/5Alex488N/ATTTTCCCGCACG		/5Alex647N/ATTTTCCCGCACG		ATTTTCCCGCACG
52	/mal/ACCAGGTGATTGCAT		/5ATTO550N/ATGCAATCACCTGGT	/5Alex647N/ATGCAATCACCTGGT		ATGCAATCACCTGGT
53	/mal/TATCCCGTAAACTTC		/5ATTO550N/GAAGTTTACGGGATA	/5Alex647N/GAAGTTTACGGGATA		GAAGTTTACGGGATA
55	/mal/AGGTCAACTCGCAC	/5Alex488N/GTGCGAGTTGACCT	/5ATTO550N/GTGCGAGTTGACCT			GTGCGAGTTGACCT
56	/mal/GGTCACATGGTCGTT	/5Alex488N/AACGACCATGTGACC	/5ATTO550N/AACGACCATGTGACC	/5Alex647N/AACGACCATGTGACC		AACGACCATGTGACC
57	/mal/GCGGATTTCGTATTT	/5Alex488N/AAATACGAAATCCGC	/5ATTO550N/AAATACGAAATCCGC	/5Alex647N/AAATACGAAATCCGC		AAATACGAAATCCGC
58	/mal/CGTCAGTACTTTCAG	/5Alex488N/CTGAAAGTACTGACG	/5ATTO550N/CTGAAAGTACTGACG			CTGAAAGTACTGACG
59	/mal/GCTTATTATGGACTTC		/5ATTO550N/GAAGTCCATAATAAGC	/5Alex647N/GAAGTCCATAATAAGC		GAAGTCCATAATAAGC
60	/mal/ACAAAACTGCTGTCG		/5ATTO550N/CGACAGCAGTTTTGT	/5Alex647N/CGACAGCAGTTTTGT		CGACAGCAGTTTTGT
61	/mal/TCTTATTCCCGAATA		/5ATTO550N/TATTCGGGAATAAGA	/5Alex647N/TATTCGGGAATAAGA		TATTCGGGAATAAGA
62	/mal/TAGGGGAACAGGTTG	/5Alex488N/CAACCTGTTCCCCTA	/5ATTO550N/CAACCTGTTCCCCTA			CAACCTGTTCCCCTA
63	/mal/AATTAGCTTAAGAGAGT	/5Alex488N/ACTCTCTTAAGCTAATT	/5ATTO550N/ACTCTCTTAAGCTAATT			ACTCTCTTAAGCTAATT
65	/mal/GATAAATATTTTACAGAGT	/5Alex488N/ACTCTGTAAAATATTTATC	/5ATTO550N/ACTCTGTAAAATATTTATC			ACTCTGTAAAATATTTATC
66	/mal/TACGTGCTTTGGTT	/5Alex488N/AACCAAAGCACGTA	/5ATTO550N/AACCAAAGCACGTA	/5Alex647N/AACCAAAGCACGTA		AACCAAAGCACGTA
67	/mal/GACGACGAAGGC	/5Alex488N/GCCTTCGTCGTC	/5ATTO550N/GCCTTCGTCGTC	/5Alex647N/GCCTTCGTCGTC		GCCTTCGTCGTC
68	/mal/CTTCTTGTGGAACC	/5Alex488N/GGTTCCACAAGAAG	/5ATTO550N/GGTTCCACAAGAAG			GGTTCCACAAGAAG
69	/mal/CCCGGCAGTT	/5Alex488N/AACTGCCGGG		/5Alex647N/AACTGCCGGG		AACTGCCGGG
70	/mal/AACCAAACTGACCG	/5Alex488N/CGGTCAGTTTGGTT		/5Alex647N/CGGTCAGTTTGGTT		CGGTCAGTTTGGTT
71	/mal/TCACCCCCAGC		/5ATTO550N/GCTGGGGGTGA	/5Alex647N/GCTGGGGGTGA		GCTGGGGGTGA
72	/mal/AACGCGACGGAT	/5Alex488N/ATCCGTCGCGTT	/5ATTO550N/ATCCGTCGCGTT	/5Alex647N/ATCCGTCGCGTT		ATCCGTCGCGTT
74	/mal/ATTTGCTTCGACGA		/5ATTO550N/TCGTCGAAGCAAAT	/5Alex647N/TCGTCGAAGCAAAT		TCGTCGAAGCAAAT
75	/mal/CGCTTGGGTGTTTA	/5Alex488N/TAAACACCCAAGCG	/5ATTO550N/TAAACACCCAAGCG			TAAACACCCAAGCG
76	/mal/CTGTCGGTCGTCA		/5ATTO550N/TGACGACCGACAG	/5Alex647N/TGACGACCGACAG		TGACGACCGACAG
77	/mal/ATTTCAACAAATATTGTT		/5ATTO550N/AACAATATTTGTTGAAAT	/5Alex647N/AACAATATTTGTTGAAAT		AACAATATTTGTTGAAAT
79	/mal/GCCGGAAGTGGT		/5ATTO550N/ACCACTTCCGGC	/5Alex647N/ACCACTTCCGGC		ACCACTTCCGGC
80	/mal/CGGGGCACCA		/5ATTO550N/TGGTGCCCCG	/5Alex647N/TGGTGCCCCG		TGGTGCCCCG
81	/mal/CAAGGAACTACCGA	/5Alex488N/TCGGTAGTTCCTTG	/5ATTO550N/TCGGTAGTTCCTTG	/5Alex647N/TCGGTAGTTCCTTG		TCGGTAGTTCCTTG

## Sheet: D. CODEX_multicycle_panels
CRC panel
Cycle	Channel 1	Exposure Time	Alexa488	Oligo	Clone	Ab dilution	Exposure Time	ATTO550	Oligo	Clone	Ab dilution	Exposure Time	Alexa647	Oligo	Clone	Ab dilution	Exposure Time
1	Hoechst 33342	1/175s	blank				1/2s	blank				1/2s	blank				1/2s
2	Hoechst 33342	1/175s	CD44	44	IM-7	1:25	1/2s	FoxP3	61	236A/E7	1:100	1/2s	CDX2	53	CDX2/1690	1:25	1/2s
3	Hoechst 33342	1/175s	CD8	8	C8/144B	1:50	1/2s	p53	52	D07	1:25	1/2s	GATA3	60	L50-823	1:100	1/2s
4	Hoechst 33342	1/175s	CD45	56	2B11+PD7/26	1:100	1/4s	T-bet	5	D6N8B	1:100	1/2s	b-catenin	51	polyclonal	1:25	1/2s
5	Hoechst 33342	1/175s	HLA-DR	65	EPR3692	1:100	1/4s	CD274 (PD-L1)	11	E1L3N	1:50	1/2s	Ki-67	6	B56	1:100	1/8.5s
6	Hoechst 33342	1/175s	CD45RA	72	HI100	1:50	1/2s	CD4	20	EPR6855	1:100	1/2s	CD21	21	Bu32	1:50	1/2s
7	Hoechst 33342	1/175s	MUC-1 (EMA)	15	955	1:100	1/4s	CD30	57	BerH2	1:25	1/2s	CD2	25	RPA-2.10	1:25	1/2s
8	Hoechst 33342	1/175s	Vimentin	7	RV202	1:200	1/2s	CD20	48	rIGEL/773	1:200	1/4s	CD223 (LAG3)	42	D2G4O	1:25	1/2s
9	Hoechst 33342	1/175s	Na-K-ATPase	36	EP1845Y	1:100	1/4s	CD5	75	UCHT2	1:25	1/2s	IDO-1	59	D5J4E	1:25	1/2s
10	Hoechst 33342	1/175s	Pan-Cytokeratin	67	C11	1:200	1/8.5s	CD11b	28	EPR1344	1:25	1/2s	CD56	29	MRQ-42	1:50	1/2s
11	Hoechst 33342	1/175s	a-SMA	69	polyclonal	1:200	1/4s	BCL-2	41	124	1:50	1/2s	CD25	24	4C9	1:100	1/2s
12	Hoechst 33342	1/175s	Collagen IV	33	polyclonal	1:100	1/4s	CD11c	49	EP1347Y	1:50	1/2s	CD279 (PD-1)	23	D4W2J	1:50	1/2s
13	Hoechst 33342	1/175s	Granzyme B	81	EPR20129-217	1:200	1/8.5s	EGFR	58	D38B1	1:25	1/2s	VISTA	79	D1L2G	1:50	1/2s
14	Hoechst 33342	1/175s	CD15	14	MMA	1:200	1/8.5s	CD194 (CCR4)	55	L291H4	1:25	1/2s	CD278 (ICOS)	74	D1K2T	1:100	1/4s
15	Hoechst 33342	1/175s	MMP9	62	L51/82	1:400	1/4s	Synaptophysin	26	7H12	1:100	1/4s	CD71	3	MRQ-48	1:100	1/2s
16	Hoechst 33342	1/175s	GFAP	46	2.2B10	1:25	1/2s	CD7	63	MRQ-56	1:100	1/4s	CD3	77	MRQ-39	1:100	1/2s
17	Hoechst 33342	1/175s	Chromogranin A	43	LK2H10+PHE5+CGA/414	1:400	1/4s	CD163	45	EDHu-1	1:50	1/4s	CD57	30	HCD57	1:200	1/2s
18	Hoechst 33342	1/175s	blank				1/600s	CD45RO	2	UCH-L1	1:25	1/2s	CD68	70	KP-1	1:200	1/3s
19	Hoechst 33342	1/175s	blank				1/600s	CD31	68	C31.3+C31.7+C31.10	1:200	1/5s	Podoplanin	32	D2-40	1:200	1/4s
20	Hoechst 33342	1/175s	blank				1/600s	CD34	38	QBEnd/10	1:100	1/2s	CD38	66	EPR4106	1:100	1/2s
21	Hoechst 33342	1/175s	blank				1/600s	CD138	76	B-A38	1:100	1/8.5s	MMP12	80	polyclonal	1:200	1/4s
22	Hoechst 33342	1/175s	blank				1/8.5s	blank				1/8.5s	blank				1/8.5s
23	Hoechst 33342	1/175s	blank				1/600s	blank				1/600s	DRAQ5			1:100	1/8.5s
24	H&E (brightfield)
Multi-tumor TMA panel
Cycle	Channel 1	Exposure Time	Alexa488	Oligo	Clone	Ab dilution	Exposure Time	ATTO550	Oligo	Clone	Ab dilution	Exposure Time	Alexa647	Oligo	Clone	Ab dilution	Exposure Time
1	Hoechst 33342	1/175s	blank				1/2s	blank				1/2s	blank				1/2s
2	Hoechst 33342	1/175s	CD79a	46	JBC117	1:25	1/2s	FoxP3	61	236A/E7	1:100	1/2s	CDX2	53	CDX2/1690	1:25	1/2s
3	Hoechst 33342	1/175s	CD8	8	C8/144B	1:50	1/2s	p53	52	D07	1:25	1/2s	GATA3	60	L50-823	1:100	1/2s
4	Hoechst 33342	1/175s	CD21	21	Bu32	1:50	1/2s	CD274 (PD-L1)	11	E1L3N	1:50	1/2s	Ki-67	6	B56	1:100	1/8.5s
5	Hoechst 33342	1/175s	CD45	56	2B11+PD7/26	1:100	1/4s	CD30	57	BerH2	1:25	1/2s	PAX5	42	D7H5X	1:25	1/2s
6	Hoechst 33342	1/175s	HLA-DR	65	EPR3692	1:100	1/4s	CD5	75	UCHT2	1:50	1/2s	CD2	25	RPA-2.10	1:25	1/2s
7	Hoechst 33342	1/175s	CD45RA	72	HI100	1:50	1/2s	CD4	20	EPR6855	1:100	1/2s	CD279 (PD-1)	23	D4W2J	1:50	1/2s
8	Hoechst 33342	1/175s	MUC-1 (EMA)	15	955	1:100	1/4s	BCL-2	41	124	1:50	1/2s	CD56	29	MRQ-42	1:100	1/2s
9	Hoechst 33342	1/175s	Cytokeratin 7	3	OV-TL12/30	1:200	1/4s	CD25	24	4C9	1:100	1/2s	VISTA	79	D1L2G	1:100	1/2s
10	Hoechst 33342	1/175s	Hep-Par-1	28	OCH1E5	1:100	1/2s	CD11c	49	EP1347Y	1:50	1/2s	IRF4	51	IRF4.3E4	1:25	1/2s
11	Hoechst 33342	1/175s	CD20	48	rIGEL/773	1:400	1/8.5s	EGFR	58	D38B1	1:25	1/2s	IDO-1	59	D5J4E	1:25	1/2s
12	Hoechst 33342	1/175s	Granzyme B	81	EPR20129-217	1:200	1/4s	Melan-A	44	A103 + M2-7C10 + M2-9E3	1:50	1/2s	-
13	Hoechst 33342	1/175s	Vimentin	7	RV202	1:200	1/2s	Synaptophysin	26	7H12	1:100	1/4s	-
14	Hoechst 33342	1/175s	Na-K-ATPase	36	EP1845Y	1:100	1/4s	CD194 (CCR4)	55	L291H4	1:25	1/2s	CD57	30	HCD57	1:200	1/2s
15	Hoechst 33342	1/175s	Pan-Cytokeratin	67	C11	1:200	1/8.5s	CD68	5	D4B9C	1:100	1/2s	CD3	77	MRQ-39	1:100	1/2s
16	Hoechst 33342	1/175s	a-SMA	69	polyclonal	1:200	1/4s	CD34	38	QBEnd/10	1:50	1/2s	EpCAM	70	BerEp4	1:25	1/2s
17	Hoechst 33342	1/175s	Collagen IV	33	polyclonal	1:200	1/4s	CD45RO	2	UCH-L1	1:25	1/2s	Podoplanin	32	D2-40	1:200	1/4s
18	Hoechst 33342	1/175s	CD15	14	MMA	1:200	1/8.5s	CD7	63	MRQ-56	1:25	1/2s	CD163	45	EDHu-1	1:50	1/2s
19	Hoechst 33342	1/175s	Chromogranin A	43	LK2H10+PHE5+CGA/414	1:400	1/4s	CD31	68	C31.3+C31.7+C31.10	1:200	1/5s	-
20	Hoechst 33342	1/175s	MMP9	62	L51/82	1:400	1/4s	CD138	76	B-A38	1:100	1/8.5s	CD38	66	EPR4106	1:25	1/2s
21	Hoechst 33342	1/175s	blank				1/2s	blank				1/2s	blank				1/2s
22	Hoechst 33342	1/175s	blank				1/600s	Hyaluronan-BP-biotin	Streptavidin-PE		1:500 each	1/4s	DRAQ5			1:100	1/8.5s
23	H&E (brightfield)
Tonsil panel
Cycle	Channel 1	Exposure Time	Alexa488	Oligo	Clone	Ab dilution	Exposure Time	ATTO550	Oligo	Clone	Ab dilution	Exposure Time	Alexa647	Oligo	Clone	Ab dilution	Exposure Time
1	Hoechst 33342	1/175s	blank				1/2s	blank				1/2s	blank				1/2s
2	Hoechst 33342	1/175s	CD79a	46	JBC117	1:25	1/2s	FoxP3	61	236A/E7	1:100	1/4	GATA3	60	L50-823	1:100	1/2s
3	Hoechst 33342	1/175s	CD8	8	C8/144B	1:50	1/2s	p53	52	D07	1:50	1/2s	PAX5	42	D7H5X	1:25	1/2s
4	Hoechst 33342	1/175s	CD21	21	Bu32	1:50	1/2s	CD274 (PD-L1)	11	E1L3N	1:50	1/2s	Ki-67	6	B56	1:100	1/8.5s
5	Hoechst 33342	1/175s	CD45	56	2B11+PD7/263	1:100	1/4s	CD30	57	BerH2	1:25	1/2s	CD2	25	RPA-2.10	1:25	1/2s
6	Hoechst 33342	1/175s	HLA-DR	65	EPR3692	1:100	1/4s	CD5	75	UCHT2	1:50	1/2s	CD279 (PD-1)	23	D4W2J	1:50	1/2s
7	Hoechst 33342	1/175s	CD45RA	72	HI100	1:50	1/2s	CD4	20	EPR6855	1:50	1/2s	CD56	29	MRQ-42	1:50	1/2s
8	Hoechst 33342	1/175s	MUC-1 (EMA)	15	955	1:100	1/4s	BCL-2	41	124	1:50	1/2s	CD223 (LAG3)	53	17B4	1:25	1/2s
9	Hoechst 33342	1/175s	CD71	3	MRQ-48	1:100	1/8.5s	CD25	24	4C9	1:100	1/2s	VISTA	79	D1L2G	1:50	1/2s
10	Hoechst 33342	1/175s	CD11c	49	EP1347Y	1:100	1/4s	EGFR	58	D38B1	1:25	1/2s	CD1a	43	O10 + CA1/711	1:25	1/2s
11	Hoechst 33342	1/175s	Na-K-ATPase	36	EP1845Y	1:100	1/4s	CD44	44	IM-7	1:25	1/2s	IDO-1	59	D5J4E	1:25	1/2s
12	Hoechst 33342	1/175s	CD38	66	EPR4106	1:100	1/2s	CD16	26	D1N9L	1:50	1/2s	IRF4	51	IRF4.3E4	1:25	1/2s
13	Hoechst 33342	1/175s	CD20	48	rIGEL/773	1:200	1/8.5s	CD7	63	MRQ-56	1:50	1/2s	CD3	77	MRQ-39	1:100	1/2s
14	Hoechst 33342	1/175s	Granzyme B	81	EPR20129-217	1:200	1/4s	CD194 (CCR4)	55	L291H4	1:50	1/2s	CD57	30	HCD57	1:100	1/2s
15	Hoechst 33342	1/175s	Vimentin	7	RV202	1:200	1/2s	CD68	5	D4B9C	1:100	1/8.5s	CD268 (ICOS)	74	D1K2T	1:100	1/2s
16	Hoechst 33342	1/175s	Pan-Cytokeratin	67	C11	1:200	1/8.5s	CD34	38	QBEnd/10	1:100	1/2s	CD163	45	EDHu-1	1:50	1/2s
17	Hoechst 33342	1/175s	SMA	69	polyclonal	1:200	1/8.5s	CD45RO	2	UCH-L1	1:25	1/2s	CD11b	28	EPR1344	1:25	1/2s
18	Hoechst 33342	1/175s	Collagen IV	33	polyclonal	1:200	1/4s	CD31	68	C31.3+C31.7+C31.10	1:200	1/5s	-
19	Hoechst 33342	1/175s	CD15	14	MMA	1:200	1/4s	CD138	76	B-A38	1:100	1/8.5s	-
20	Hoechst 33342	1/175s	MMP9	62	L51/82	1:400	1/4s	MMP12	80	polyclonal	1:200	1/4s	Podoplanin	32	D2-40	1:100	1/2s
21	Hoechst 33342	1/175s	blank				1/2s	blank				1/2s	blank				1/2s
22	Hoechst 33342	1/175s	blank				1/600s	blank				1/600s	DRAQ5			1:100	1/8.5s
23	H&E (brightfield)

## Sheet: E. Multi-tumor_TMA_composition
spot # (original TMA, see Item S2A)	tissue	normal / neoplasia	diagnosis	region # as imaged in the CODEX multicycle run (see Figure 2)
1	bone marrow	normal	Normal bone marrow (patient with diffuse large B cell lymphoma)	reg001
2	bone marrow	normal	Normal bone marrow (pediatric patient post chemotherapy for neuroblastoma)	reg002
3	bone marrow	cancer	Acute myeloid leukemia (80% blasts)	reg003
4	bone marrow	cancer	B lymphoblastic leukemia (B-ALL)	reg004
5	tonsil	normal	Normal tonsil - follicular hyperplasia	reg005
6	spleen	normal	Normal spleen (patient with mesenterial infarction)	reg006
7	lymph node	normal	Normal lymph node (iliacal)	reg007
8	lymph node	cancer	Classic Hodgkin's lymphoma - nodular sclerosis	reg008
9	lymph node	cancer	Chronic lymphocytic leukemia / small lymphocytic lymphoma (CLL / SLL)	reg009
10	lymph node	cancer	Diffuse large B cell lymphoma (DLBCL), NOS	reg010
11	lymph node	cancer	Follicular lymphoma (FL), low-grade (G 1-2)	reg011
12	lymph node	cancer	Plasmacytoma / Plasma cell myeloma	reg012
13	nasopharyngeal	cancer	Extranodal NK/T cell lymphoma, nasal type	reg013
14	lymph node	cancer	T lymphoblastic lymphoma (T-LBL)	reg014
15	thymus	cancer	Thymoma type AB with predominant type B component	reg015
16	liver	normal	Normal liver	reg016
17	appendix	normal	Normal appendix	-
18	liver	cancer	Hepatocellular carcinoma, G3	reg017
19	biliary system	cancer	Cholangiocellular carcinoma, G3	reg018
20	stomach	normal	Normal stomach (sleeve gastrectomy for obesity)	reg019
21	stomach	cancer	Gastric Adenocarcinoma, intestinal type Laurén, G3	reg020
22	colon	cancer	Colonic Adenocarcinoma, G2	reg021
23	pancreas	cancer	Neuroendocrine tumor, G1, insulinoma	reg022
24	salivary gland	normal	Normal seromucous salivary gland (submandibular)	reg023
25	pancreas	cancer	Anaplastic pancreatic carcinoma with osteoclast-like giant cells	reg024
26	breast	cancer	Breast invasive carcinoma, no special type (NST)	reg025
27	breast	cancer	Breast invasive carcinoma, lobular	reg026
28	ovary	cancer	Serous high-grade ovarian carcinoma	reg027
29	uterus	cancer	Endometrioid endometrial carcinoma	reg028
30	cervix	cancer	Cervical squamous cell carcinoma	reg029
31	uterus	cancer	Leiomyosarcoma	reg030
32	placenta	normal	Normal placenta	reg031
33	muscle	normal	Normal muscle	reg032
34	muscle	cancer	Alveolar rhabdomyosarcoma	reg033
35	muscle	cancer	Embryonal rhabdomyosarcoma	reg034
36	kidney	cancer	Ewing sarcoma / PNET	reg035
37	nerve	non-malignant tumor	Neurofibroma	reg036
38	soft tissue	cancer	Monophasic synovial sarcoma	reg037
39	tendon	non-malignant tumor	Giant cell tumor of tendon sheath, localized	reg038
40	bone	cancer	Telangiectatic osteosarcoma, G3	reg039
41	nerve	cancer	Malignant peripheral nerve sheath tumor (MPNST)	reg040
42	skin	cancer	Angiosarcoma	reg041
43	prostate	cancer	Prostate acinar adenocarcinoma	reg042
44	kidney	cancer	Clear cell renal cell carcinoma, G4	reg043
45	kidney	cancer	Papillary urothelial carcinoma, minimally invasive, of the renal pelvis	reg044
46	adrenal gland	cancer	Pheochromocytoma	reg045
47	adrenal gland	cancer	Adrenocortical carcinoma	reg046
48	testis	cancer	Seminoma	reg047
49	testis	cancer	Embryonal carcinoma	reg048
50	adrenal gland	cancer	Neuroblastoma	reg049
51	kidney	cancer	Wilms tumor / Nephroblastoma	reg050
52	adrenal gland	non-malignant tumor	Myelolipoma	-
53	skin	normal	"Normal skin" (chronic inflammation)	-
54	skin	cancer	Malignant melanoma, nodular	reg051
55	skin	cancer	Basal cell carcinoma	reg052
56	skin	cancer	Kaposi's sarcoma	reg053
57	skin	cancer	Dermatofibrosarcoma protuberans (DFSP)	reg054
58	skin	non-malignant tumor	Glomangioma	reg055
59	brain	normal	Normal brain	reg056
60	meninges	non-malignant tumor	Meningioma	reg057
61	brain	cancer	Glioblastoma multiforme, IDH-mutant	reg058
62	pituitary	non-malignant tumor	Pituitary adenoma	-
63	lung	cancer	Lung adenocarcinoma	reg059
64	lung	cancer	Lung small cell carcinoma	reg060
65	lung	cancer	Lung carcinoid, typical	reg061
66	parathyroid	non-malignant tumor	Parathyroid adenoma	reg062
67	thyroid	cancer	Papillary thyroid carcinoma, cribriform-morular variant	reg063
68	thyroid	cancer	Medullary thyroid carcinoma, lymph node metastasis	reg064
69	pleura	cancer	Malignant pleural mesothelioma	reg065
70	musculoscelettal	cancer	Chordoma, sacral	reg066

## Sheet: F. Cell_types
Patient	Group		adipocytes	B cells	CD11b+ monocytes	CD11b+CD68+ macrophages	CD11c+ DCs	CD163+ macrophages	CD3+ T cells	CD4+ T cells	CD4+ T cells CD45RO+	CD4+ T cells GATA3+	CD68+ macrophages	CD68+ macrophages GzmB+	CD68+CD163+ macrophages	CD8+ T cells	granulocytes	immune cells	immune cells / vasculature	lymphatics	nerves	NK cells	plasma cells	smooth muscle	stroma	Tregs	tumor cells	tumor cells / immune cells	undefined	vasculature
1	1		63	131		8	7			33	205		5	1	630	186	363	13	14	4	14	2	101	498	325	40	2366	20	43	380
2	2		4	129	3	157	7			49	274	1	35	5	1015	332	1523	8		1	5	1	54	445	361	173	1075	3	43	159
3	2		13	108	2	103	169	1	2	11	206		154	1	898	1042	823	5	5	11	25	3	48	1536	336	91	1617	9	28	424
4	2		6	27	1	72	7	2		2	382		86		2049	195	1854	4	6	1	7		657	523	604	104	3012	8	35	426
5	2			142	2	761	5	1	1	5	725		26	11	1114	440	1330		2	29	64		83	2468	699	145	356	6	55	679
6	1		74	619	2	10	6	12	13	147	902		29	6	311	317	61	22	12	5	2		642	530	945	62	589	248	88	246
7	2		10	54		13	5	1		5	1252		37		1009	285	637	1	5	1	11		95	798	1157	64	891	8	26	299
8	2			27	1	23	4			2	195		447	2	821	189	3240	2	14	1	22		19	387	1211	190	1249	1	24	301
9	2		69	248		12	2	1	1	12	773		66		1430	561	203	13	8	12	2	1	1067	638	840	111	2091	1131	89	602
10	1		35	174	2	4				12	1267		68		1367	590	693		20	15	26		88	427	521	175	589	3	54	336
11	1		8	1674	10		7		19	827	876	1	8		532	563	52	87	2		1	14	162	58	201	61	237	3	230	177
12	1		23	249		13	5		1	59	597		51		929	509	329	506	13	2	2	1	149	174	666	100	2195	14	64	111
13	1		7	605		10	6	8	1	2	556		37	14	1561	724	482	6	61	1	42	3	125	1288	1566	35	275	8	43	912
14	2		54	233	1	10			128	275	144		35		2381	633	348	68	47		5	157	173	154	1249	94	1149	15	1258	226
15	2		431	45		15	4	1	1	24	245		61		3112	519	191	7	25	2	10	1	95	988	327	93	2362	23	163	306
16	2		38	115	2	28	10			5	782		71	23	1511	598	800	12	67	1	97	1	132	423	995	208	2265	87	147	578
17	1		56	2974		48	6	1	1	10	447		16	35	1552	1166	830		35		32		151	1048	474	13	1019	11	16	542
18	2		11	1170	1	23	4	1	2	11	366		68	20	646	389	324	9	29	159	44	2	181	4239	620	97	2533	6	78	531
19	1		28	623	4	3		5		90	815		6	2	1038	266	57	11	9		17		914	1279	544	8	105	10	107	285
20	1		150	647		14	36	1		154	519		21		1644	175	831	5	17		8	1	451	330	194	57	545	20	129	224
21	1		65	10	1	8	3			1	105		128		351	194	347	3	7	1	29		46	2271	406	65	4288	24	154	533
22	2		6	25	4	1	5			3	568		11	4	465	641	191	8	16		1	2	34	15	111	47	1468	10	231	41
23	2			100	6	8	10		12	49	588		192		992	549	815	11	164	2	25	121	74	593	535	162	2331	3	451	293
24	1		58	318	4	19	45			99	351		23	16	542	405	1284	4	34	5	77		36	1277	659	60	290	11	81	486
25	2		31	24		14	4	1			751		33	9	1425	1031	390	1	26		9		19	678	451	32	1221		20	186
26	2		32	3	1	7	2	2			469		109	2	1905	608	248	2	17		2		133	1043	666	43	1982		41	185
27	2		2	18	75	26	2			3	274		101	3	557	838	311	14	52	1	2		100	83	266	95	543	2	628	53
28	1		127	1477	2	4	15		2	169	689		31		372	430	182	70	75		17		264	315	458	54	731	25	405	226
29	1		77	344		2	8		1	13	92		3		370	34	47	43	33		2	1	18	212	90	14	3430	28	55	84
30	2		1	165	6	16			1	16	357	2	27	1	2200	535	2003	19	264	3	3		1504	232	905	70	364	3	124	562
31	2		2	141	675	24			1	15	255		5	5	1750	543	501	4	24	66	38		138	1625	248	66	656	4	230	543
32	1		61	35		12	1			6	152	60	20		857	403	423	1190	437		8	2	374	130	265	26	727	5	553	75
33	1		52	34	8	9	5			185	242		6	11	571	349	119	933	82		4	1	52	487	238	48	1376	10	491	229
34	1		146	161		17	4		1	5	177	2	66	12	689	265	242	10	195	1	1	7	99	296	394	51	291	9	85	231
35	1		71	194	2	6	6		1	4	63	1	26		1000	171	70	36	336	4	5	2	232	329	612	37	1384	29	255	254
			light purple: values from VorteX clustering
			absolute numbers of cells
Patient	Group		CD163+ICOS+	CD163+Ki67+	CD163+LAG3+	CD163+PD-1+	CD163+VISTA+	CD3+ICOS+	CD3+Ki67+	CD3+LAG3+	CD3+PD-1+	CD3+VISTA+	CD4+ICOS+	CD4+Ki67+	CD4+LAG3+	CD4+PD-1+	CD4+VISTA+	CD68+CD163+ICOS+	CD68+CD163+Ki67+	CD68+CD163+LAG3+	CD68+CD163+PD-1+	CD68+CD163+VISTA+	CD68+ICOS+	CD68+Ki67+	CD68+LAG3+	CD68+PD-1+	CD68+VISTA+	CD8+ICOS+	CD8+Ki67+	CD8+LAG3+	CD8+PD-1+	CD8+VISTA+	Treg-ICOS+	Treg-Ki67+	Treg-LAG3+	Treg-PD-1+	Treg-VISTA+
1	1		0	2.12376	0	0.242718	1.67088	2.23182	2.58744	7.46783	6.01297	4.46654	4.04806	6.48585	5.13887	8.37162	5.07889	0	0.287356	0	0	1.86207	0	0.206544	0	0	2.50956	0	0.347222	7.52615	0	2.31782	19.2857	9.04762	9.52381	0	1.90476
2	2		0	1.00334	0.333333	0.566845	2.05064	5.22959	1.33101	6.45634	2.74927	1.94574	7.82947	1.8924	4.74849	4.22323	2.127	0	1.38889	0.396825	0.396825	2.13234	0	1.22694	0.146771	0.244618	1.54833	1.62338	0.684932	12.2515	0.651703	1.42707	11.3848	2.21675	1.76522	2.44872	0.409836
3	2		0	1.64964	0	0.522647	0.792337	3.73742	1.57472	13.8753	1.53214	2.81973	6.5012	1.13479	2.28834	0.722576	3.18722	0.0605327	1.11444	0	0.818108	0.930066	0.1	2.48401	0	0.435065	1.05421	1.30961	1.32911	21.2065	1.74387	2.86399	26.0773	3.34722	4.17029	0.347222	2.38889
4	2		0.231481	4.57916	0.343268	0.776263	1.86212	5.83241	6.63673	23.4884	12.0183	4.87364	9.2745	6.53162	16.7479	13.97	4.95438	0.209205	3.19823	0.316091	0.0523013	2.53616	0.277778	3.66859	0.281582	0.162744	2.27718	1.21272	7.83303	31.7915	8.12869	3.08346	20.9898	8.27699	16.2225	9.74821	3.00229
5	2		0.196531	3.31697	1.11684	0.141098	13.8154	5.16988	3.82965	9.85925	20.4587	8.64296	7.20361	5.50599	4.43786	18.1951	4.61034	0.110619	3.00173	1.21681	0.19305	19.8538	0.185185	3.08717	0.277778	0.376873	19.7072	1.10759	2.48164	23.1723	23.4374	7.89257	20.3224	11.3198	4.70316	13.4883	3.44339
6	1		0	2.06821	0.277778	3.45801	7.70123	2.16637	1.35652	12.2136	8.70103	5.16145	3.43926	2.44216	8.61557	10.5888	3.59793	0	2.70154	0.208333	2.12054	9.69203	0	1.66855	0.13089	0.468568	9.8187	0.10917	0	21.6114	7.45803	1.46893	12.3217	6.78819	6.08974	11.8427	4.08654
7	2		0	0.774913	0	0.200054	5.9284	2.2675	1.22621	8.43664	9.62856	4.42498	2.99734	1.37672	5.88594	10.6078	3.1271	0	0.54876	0	0.512582	6.32261	0	0.932106	0.0533049	0.0647668	7.3708	0	1.00512	18.7458	9.07245	2.95369	9.52381	3.33333	7.06349	15.3175	2.22222
8	2		0.172935	7.60479	0	0.546868	5.93786	14.9961	7.63725	7.08573	5.25426	4.77115	21.702	10.1071	4.48613	3.99257	5.14961	0	6.69527	0	0.313916	5.26323	0.554141	6.11195	0	0	4.53389	0.260417	8.98134	15.0171	6.44063	0.771605	38.5296	15.9903	7.32096	3.98746	2.30735
9	2		0	13.532	0.872093	0.211578	5.13037	2.30673	8.50192	17.5016	11.1898	2.23005	5.27298	7.89228	11.4856	10.7591	2.6387	0.250365	11.3499	1.05263	0.440314	6.48797	0.208659	10.4308	0.221239	0.110619	9.02893	0.120773	8.60601	31.2754	12.0217	1.40492	18.8305	10.0486	19.6618	10.0126	2.63052
10	1		0.390511	1.66941	0	7.78236	2.89244	6.42875	1.82769	7.23404	12.2095	8.48611	9.63118	1.96751	3.35979	12.1591	2.86079	0.338031	1.38164	0	1.80759	2.88661	0.824829	1.36983	0.0581395	0.714286	3.21604	0.957617	1.63445	14.6729	11.0256	3.26374	19.9744	3.23003	3.5287	4.56683	2.23045
11	1		10.5881	1.64378	0.914634	2.06751	0.678012	21.0675	1.53553	5.49725	3.60936	4.38569	21.5944	1.00485	3.34687	4.66322	5.0096	14.8064	1.30067	0.877193	0.862069	0.943647	12.5101	1.68162	0.78125	0	1.42731	19.5724	1.93563	10.8264	2.95101	1.62887	29.7636	2.49312	4.08774	0	6.53736
12	1		0	1.2931	0	0.714598	4.0086	5.10241	2.26084	9.22474	3.80712	2.56221	5.59391	1.64352	4.79894	3.58821	2.23859	0	0.151515	0	0.323929	7.38622	0.522648	0.434028	0.173611	0.229126	5.20908	2.50602	4.12887	12.4531	12.0199	2.03093	7.78846	1.94712	8.49588	2.48843	0.520833
13	1		0	2.68557	0	0.698967	15.5821	0.961065	5.81884	6.23302	3.55251	3.36587	2.45687	4.1968	4.36559	5.69991	3.5634	0	1.54693	0	0.333333	19.3481	0	1.99091	0	0.460442	9.68236	0.0673854	7.75878	11.2487	1.26246	3.34018	7.23404	2.11994	3.8786	8.52909	2.94118
14	2		0.488998	6.38049	3.72861	1.44971	1.60369	6.27232	1.73463	13.2632	5.86138	3.98867	5.92641	1.74281	10.2005	8.77362	3.09705	0.806452	2.70535	1.20968	0.493768	2.42425	1.17034	2.85609	2.84314	0.207756	3.66601	3.79619	1.36221	15.1268	3.58613	2.45255	13.8456	7.36222	12.7926	2.34375	1.17188
15	2		0	5.19526	0.047081	0.647185	0.264686	0.535365	0.890924	2.06481	3.54731	2.82068	0.572388	0.755471	1.15137	4.61146	2.16007	0	2.83557	0	0.615243	0.445312	0	3.87659	0	0.262621	0.393519	0.483395	0.632204	5.20895	2.514	15.1043	2.04762	1.86772	1.51058	4.70899	13.373
16	2		0	2.61768	0	0.767987	4.57055	3.16897	1.82587	8.9945	10.9245	6.97012	5.03384	2.36997	4.92715	13.2186	5.33221	0	2.06431	0	0.821269	4.77392	0.266204	1.72936	0	0.770274	5.23876	0	2.3495	21.1723	11.72	5.70175	13.3607	6.48998	9.13856	10.3713	3.17457
17	1		0	2.56808	0	0.39334	10.6197	1.08294	1.63917	7.37417	6.12614	2.61049	2.11549	1.06415	3.8028	9.93298	2.20462	0	1.28139	0	0.0776398	13.8783	0	1.15995	0	0.501335	11.9305	0.133333	1.31548	11.6528	1.63866	1.84281	5.31579	0.877193	8.76535	5.08584	4.07018
18	2		0.178571	4.441	0	0.471822	2.9026	1.5939	1.95027	3.71864	4.00215	3.56708	2.02461	2.06091	3.28685	5.20062	3.10157	0.242718	2.70733	0	0.462017	2.83005	0.127551	2.61316	0	0.222353	3.86569	0.163399	1.02496	6.18718	2.37741	4.53342	5.37495	3.61144	6.59038	4.06631	4.42401
19	1		1.39296	0.0786164	7.03812	0.938094	1.0604	3.73662	0.452444	4.96524	5.84345	2.5922	3.16491	0.565096	3.41883	6.2963	1.78017	1.52174	0.284091	5.65217	1.78854	0.980634	2.71429	0.238095	3.85714	0.857143	2.47744	3.37302	0.198413	12.1424	4.75942	3.35498	7.17196	1.03988	4.34177	8.64226	0.471698
20	1		0	1.09529	0	0.237682	0.187014	1.81329	2.54189	3.70873	4.37554	1.10594	2.45524	2.36452	2.21787	4.18706	0.630247	0	1.36927	0	0.915059	0.455905	0	1.20124	0	0.0211149	0.226668	0.396825	1.4881	12.619	6.56746	1.28968	8.33217	6.13037	4.34466	1.73951	0
21	1		0	23.3052	0.110619	0.196383	0.874853	5.92343	8.00704	20.7782	9.78344	3.52808	17.5177	4.33164	6.29793	3.55285	1.62037	0	13.2531	0.163399	0.386598	1.36827	0	11.1942	0.111607	0.277778	1.13455	3.34619	9.38123	37.6256	13.1373	3.8722	34.7899	9.2557	10.5164	12.9808	1.44231
22	2		3.28947	6.47987	0.164474	0.822368	0.398008	14.3399	3.0493	11.2447	5.55788	1.06939	21.0726	8.97235	7.28481	5.60442	0.999682	3.53982	4.6072	0.221239	5.15083	0.588677	2.48092	7.65211	0.19084	0.940664	1.29039	11.0273	0.638234	21.6013	2.54742	0.64082	39.8981	16.3075	6.25	0	0.431034
23	2		5.99532	10.691	2.72925	0.440303	2.23216	6.4295	7.93535	14.5212	20.6449	5.59923	9.11886	7.30771	8.27423	20.5625	4.36077	5.95183	10.2002	1.58	0.60242	1.87426	5.80232	9.69583	2.79247	1.04565	2.80864	2.79256	8.48586	18.0055	20.2787	5.01844	13.5794	6.32711	8.31457	14.4101	3.44484
24	1		0	1.4382	0	0.327567	1.23364	1.59876	1.90877	5.18574	6.29224	3.47459	3.18401	2.2665	3.92694	6.2266	2.77189	0	1.87521	0	0.274725	1.54672	0	1.15827	0	0.132979	1.54177	0	1.71008	8.11978	1.66268	2.55803	13.7511	7.95396	8.39088	6.34058	1.96078
25	2		0	6.54164	0	0.898313	1.19339	4.85486	4.82061	12.3528	6.63674	3.14628	13.3117	5.71341	7.73209	6.97423	3.52498	0	4.0057	0	0.558753	1.96247	0.192308	4.01823	0	0.297978	2.03023	0.954361	4.02213	16.0514	4.71578	3.01964	28.1003	13.1534	10.2416	6.44399	4.30942
26	2		0	5.03735	0	0.536012	1.02339	3.93766	5.33331	13.0933	9.46523	5.13905	6.32704	3.8546	5.99996	7.25582	5.66648	0.158228	5.07693	0	0.453917	0.697674	0.102881	5.91495	0	0.280817	0.737192	1.17794	6.66872	23.6892	11.9701	3.69991	11.7308	4.68241	5.38594	3.13035	3.11983
27	2		1.97368	2.20869	0.109649	1.53192	0.101215	4.30994	0.345778	8.16904	2.77199	2.5803	4.19625	0.612941	9.85339	3.94825	4.91537	3.21782	1.5792	0.247525	1.13636	0.195312	3.33904	2.44524	0.770548	0	0.0856164	3.22765	0.278183	6.93027	2.61905	1.12488	6.21366	1.47529	10.7025	0	0.737645
28	1		0	4.59502	0	0.930851	0.37037	1.02691	1.17469	1.96236	2.79533	1.19892	1.86801	1.94149	1.45885	4.08286	0.997564	0	2.44709	0	1.22354	1	0	3.65359	0	0.699042	1.68919	0.0692521	0.415512	4.15804	0.207756	1.02527	5.58916	5.15734	1	1.92308	0.568182
29	1		1.05634	10.5448	0	0.331336	0.176056	5.69006	6.57426	5.04107	9.96238	1.23329	11.694	3.92124	4.10531	13.253	1.69288	1.41129	4.67582	0	0.367176	0.403226	1.16714	8.55484	0	0.178896	0.359712	4.16667	18.1892	16.3102	16.9192	0.653595	29.2913	3.10078	6.52916	2.3625	2.32558
30	2		1.78857	9.37433	0.132275	0.194116	9.67737	9.8754	14.0713	21.2004	18.9921	4.23125	13.0839	20.7573	15.8127	27.5823	3.20193	0.70599	7.56322	0	0.438095	7.99185	1.12112	7.91726	0.125	0.205357	8.03262	5.9849	4.79822	25.2507	13.8202	4.14944	28.8384	22.4961	23.0287	18.1047	1.40412
31	2		4.04232	6.4837	2.30539	0.366243	3.27714	10.4943	19.5557	24.3224	23.4486	5.32698	17.7656	17.3362	16.5633	21.9928	5.15219	3.26138	6.11388	0.433526	0.684952	5.08552	4.9273	7.71747	1.96275	0.527705	5.57506	4.80933	20.7714	34.7132	20.8996	5.25277	41.1059	24.5405	18.1967	25.1011	2.53883
32	1		0	2.22119	0.0710227	0.0578704	0.303603	0.98914	4.8625	12.9191	5.157	3.00764	1.39404	2.28735	7.32417	4.25467	1.79693	0	1.86404	0	2.44048	0.357143	0	2.90763	0.137899	0.287356	0.348869	0.290815	4.08481	7.81611	4.22692	6.5856	3.25269	3.22581	5.72581	3.22581	3.22581
33	1		0.17301	1.97998	0	0.472677	1.49065	2.00965	1.37697	5.46168	4.88096	2.96421	1.79798	1.4092	2.8184	1.88384	1.45176	0.390625	1.32596	0	0.384615	1.41201	0.119617	2.39972	0	0.646716	1.59752	0.531915	0.773196	6.3925	3.59998	2.50152	1.875	2.5	0.833333	0	1.66667
34	1		0	1.60393	0	0.39278	3.02367	3.52998	1.47779	6.51333	9.56614	5.03074	4.99371	1.73061	8.79591	19.2455	1.70031	0	1.86086	0	0.113895	3.12712	0	2.01332	0	0.181171	2.87348	0.902945	0.667096	8.08688	4.13761	4.49756	10.5045	3.57599	4.93067	28.9112	1.35696
35	1		0	7.86577	0	0.186795	1.03398	2.26545	3.25771	14.8125	4.58518	2.88697	3.89324	2.89481	6.60491	5.02915	0.935829	0	5.36735	0	0	1.61161	0	8.18841	0	0.333442	1.10597	0	3.71577	9.50971	1.16606	2.75156	6.93561	3.11355	6.20301	1.92308	0
			light green: values from manual gating in CellEngine
			% of parent population (e.g. CD163c+ICOS+ is % of CD163c+)
